# Supplementary material for: A mathematical model of case-ascertainment bias: Applied to case-control studies nested within a randomized screening trial
Source: PLoS One. 2018 Mar 19;13(3):e0194608. doi: 10.1371/journal.pone.0194608 (PMC5858824; doi:10.1371/journal.pone.0194608)
Supplement: S1 File — (R) [file pone.0194608.s001.r]

## function file
#############################################

phD_fn<-function(mod,sd,dataset,strata_var,strata,scrn_var,age_cat_var,age_cat,study_age_weights,preclinical_incidence_parameters_b,preclinical_incidence_parameters_d,test_sensitivity, screenage,age_min,age_max,plot_filepath,population_based_incidence_b,population_based_incidence_d,population_based_age_categories,study_duration,scrn_timing_var,time_num,plot_title,num_scrn_var,overdiagnosis_pct,prt,...){

  func0 <- function(par,val1,val2,...){
    mu <- par[1] ##mean is first value in par vector
    sd <- par[2] ##st. dev. is second value in par vector
    
    f1 <- sqrt((exp(sd^2)-1)*exp(2*mu+sd^2)) - val1
    f2 <- exp(mu-sd^2) - val2
    
    return(abs(f1)+abs(f2)+100*(sd<0))  ##optim will find the values
    ##of mu and sd that return a 
    ##value of zero for both f1
    ##and f2 and ensure that sd
    ##is positive.
  }
  opt1 <- optim(par=c(1,1),val1=sd,val2=mod, fn=func0)
  opt1
  
  mlog <<- opt1$par[1]
  sdlog <<- opt1$par[2]
  
scrn_prop_fn<-function(x,strata_level,scrn_time,prt=FALSE,...){
  scrn_var=scrn_var
  if(prt==TRUE){
  for (j in 1:length(scrn_var)){
    if (j==1){
      dat<-cbind(scrn_timing_var[,1],strata_var,dataset$AgeCat)
      dat<-as.data.frame(dat)
      names(dat)<-c("smk","scrn","age")
      dat<-na.omit(dat)
      
      print(ggplot(dat,aes(scrn,y=smk))+facet_grid(.~age)+geom_bar(aes(y=(..count..)/sum(..count..)),position="dodge")+labs(x="Screened Before",y="Proportion Who Smoke"))
    } 
    if (j==2){
      print(ggplot(dataset,aes(as.factor(scrn_timing_var[,2]),y=strata_var))+facet_grid(.~AgeCat)+geom_bar(aes(y=(..count..)/sum(..count..)))+labs(x="Screened During",y="Proportion Who Smoke"))
    }
  }
  }
  i = strata_level
  # i is number of strata
  j = scrn_time
  #j is timing of screening function - before or after
  #print(strata)
  dataset_strata<-0
  dataset_strata<-subset(dataset,strata_var==strata[i],select=c(scrn_var[j],age_cat_var))
  dataset_strata_prop_scrn<-dataset_strata[dataset_strata[,1]==1|dataset_strata[,1]==0,]
  #print(dataset_strata[1:5,])
  scrn_prop_cat<-0
  for (k in 1:length(age_cat)){
    
    scrn_prop_cat[k]<-table(dataset_strata_prop_scrn[,1],dataset_strata_prop_scrn[,2])[((k*2)-1)]/table(dataset_strata_prop_scrn[,2])[k]
    
  }
  

  
  dat<-cbind(as.numeric(age_cat),scrn_prop_cat)
  print("prop data")
  print(dat)
  
  nls_fit <- nls(as.numeric(scrn_prop_cat) ~ a*dat[,1]^2+b*dat[,1]+c, start = list(a = -.001, b = .09, 
                                                                                   c = -2.53))

  if(prt==TRUE){
    par(mfrow=c(1,1))
  plot(y=scrn_prop_cat,x=age_cat,ylab="average proportion screened",xlab="Age",main=plot_title[i])
  lines(dat[,1], predict(nls_fit), col = "red")
  
  }
  summary(nls_fit)$parameter[1,1]*(x)^2+summary(nls_fit)$parameter[2,1]*(x)+summary(nls_fit)$parameter[3,1]

}


scrn_rate_fn<-function(x,strata_level,scrn_time,prt=FALSE,...){
 scrn_rate_cat<-matrix(rep(0,length(age_cat)),ncol=1)
  # a=-0.00245252
  # b=0.34642374
  # c=-12.93916084
  # c=-2.53497250
  i=strata_level
  # i is number of strata
  j=scrn_time
  #j is timing of screening function - before or after
  dataset_strata<-subset(dataset,strata_var==strata[i],select=c(num_scrn_var[j],age_cat_var))
  dataset_strata_scrn<-dataset_strata[!dataset_strata[,1]==0,]
  
  for (k in 1:length(age_cat)){
    if(j==1){
      scrn_rate_cat[k]=(mean(dataset_strata_scrn[dataset_strata_scrn[,2]==levels(as.factor(dataset_strata_scrn[,2]))[k],1]))/(age_cat[k]-screenage)
    } else{
      scrn_rate_cat[k]=(mean(dataset_strata_scrn[dataset_strata_scrn[,2]==levels(as.factor(dataset_strata_scrn[,2]))[k],1]))/(study_duration)
    }
  }
  dat<-cbind(as.numeric(age_cat),scrn_rate_cat)
  nls_fit <- nls(log(scrn_rate_cat) ~ a*dat[,1]^2+b*dat[,1]+c, start = list(a = -.001, b = .34, 
                                                                            c = -12))
  
  if(prt==TRUE){
  plot(y=scrn_rate_cat,x=age_cat,ylab="average rate of screening",xlab="Age",main=plot_title[i])
  lines(dat[,1], exp(predict(nls_fit)), col = "red")
  }
  
  exp(summary(nls_fit)$parameter[1,1]*x^2+summary(nls_fit)$parameter[2,1]*x+summary(nls_fit)$parameter[3,1])
  
}

Gun_tot_b<-function(x,...){

  (((1/(a_b*sqrt(2*b_b)))*(exp(-(1/(2*(a_b^2)))*(((x[1]-c_b)^2)+d_b))))*  (((1-overdiagnosis_pct)*(dlnorm(x[2]-x[1],meanlog=mlog,sdlog=sdlog)))+(overdiagnosis_pct*(dlnorm(x[2]-x[1],meanlog=3.017,sdlog=.1446)))))
}

Gun_tot_d<-function(x,...){
  (((1/(a_d*sqrt(2*b_d)))*(exp(-(1/(2*(a_d^2)))*(((x[1]-c_d)^2)+d_d))))*  (((1-overdiagnosis_pct)*(dlnorm(x[2]-x[1],meanlog=mlog,sdlog=sdlog)))+(overdiagnosis_pct*(dlnorm(x[2]-x[1],meanlog=3.017,sdlog=.1446)))))
 }


  
  scrn_prop<-matrix(rep(0,2),ncol=2,nrow=length(strata))
  scrn_rate_cat<-0
  scrn_rate<-matrix(rep(0,2),ncol=2,nrow=length(strata))
  

  
  
  ##apply SEER incidence estimates 1973-1992 to our dataset to get nlm for incidence curve and associated parameters 
  x_var_b<- population_based_age_categories
  y_var_b<-population_based_incidence_b
  
  fn <- (function(p) (sum(((1/(p[1]*sqrt(2*p[2])))*(exp(-(1/(2*(p[1]^2)))*((x_var_b-p[3])^2)+p[4])))-y_var_b)^2))
  out <- nlm(fn, p =preclinical_incidence_parameters_b, hessian = TRUE,steptol=.00025)
  out$estimate
  
  c_b<<-out$estimate[3] #1223.197/100000
  b_b<<-out$estimate[2] #0.1688858
  d_b<<-out$estimate[4]  #5.622496+mean_pre_dur
  a_b<<-out$estimate[1] #13.25823
  
  
  ##apply SEER incidence estimates 1993-2005 to our dataset to get nlm for incidence curve and associated parameters 
  x_var_d<- population_based_age_categories
  y_var_d<-population_based_incidence_d
  
  fn <- (function(p) (sum(((1/(p[1]*sqrt(2*p[2])))*(exp(-(1/(2*(p[1]^2)))*((x_var_d-p[3])^2)+p[4])))-y_var_d)^2))
  out <- nlm(fn, p =preclinical_incidence_parameters_d, hessian = TRUE,steptol=.00025)
  
  out$estimate
  c_d<<-out$estimate[3] #1223.197/100000
  b_d<<-out$estimate[2] #0.1688858
  d_d<<-out$estimate[4]  #5.622496+mean_pre_dur
  a_d<<-out$estimate[1] #13.25823
  
  
  
  ################
  #plot for SEER incidence data and function showing fit
  ################
  ##before
  #Presentation:
  par(lab=c(7,7,7))
  ##nx and ny represent actual SEER incidence numbers for the age groups
  nx<- population_based_age_categories
  ny_b<-population_based_incidence_b
  plot(nx, ny_b*100000,ylab="incidence of prostate cancer per 100,000",xlab="Age",col="black",xlim=c(0,87),ylim=c(0,425),lab=c(10,10,10),pch=22,main="Before" )
  #add a line to fit our function to the data
  xfit <- nx
  yfit_b<-(1/(a_b*sqrt(2*b_b)))*(exp(-(1/(2*(a_b^2)))*((xfit-c_b)^2)+d_b))
  lines(spline(xfit, yfit_b*100000))
  legend("topleft",legend=c("SEER 9 Data", "Fitted line with preclinical duration mean = 0", "Fitted line with preclinical duration mean = 5"), lty=c(0,1,2), pch=c(22,26,26),col=c("black"),cex=1)
  
  ## add a dashed line for example of preclinical incidence using preclinical duration distribution with mean of 5
  
  yfit1_b<-(1/(a_b*sqrt(2*b_b)))*(exp(-(1/(2*(a_b^2)))*(((xfit+5)-c_b)^2)+d_b))
  lines(spline(xfit,yfit1_b*100000),lty=2,col="black")
  
  ##during
  #Presentation:
  par(lab=c(7,7,7))
  ##nx and ny represent actual SEER incidence numbers for the age groups
  nx<- population_based_age_categories
  ny_d<-population_based_incidence_d
  plot(nx, ny_d*100000,col="red",ylab="incidence of prostate cancer per 100,000",xlab="Age",xlim=c(0,87),lab=c(10,10,10),pch=22,main="After" )
  #add a line to fit our function to the data
  xfit <- nx
  yfit_d<-(1/(a_d*sqrt(2*b_d)))*(exp(-(1/(2*(a_d^2)))*((xfit-c_d)^2)+d_d))
  lines(spline(xfit, yfit_d*100000),col="red")
  legend("topleft",legend=c("SEER 9 Data", "Fitted line with preclinical duration mean = 0", "Fitted line with preclinical duration mean = 5"), lty=c(0,1,2), pch=c(22,26,26),col=c("red"),cex=1)
  
  ## add a dashed line for example of preclinical incidence using preclinical duration distribution with mean of 5
  
  yfit1_d<-(1/(a_d*sqrt(2*b_d)))*(exp(-(1/(2*(a_d^2)))*(((xfit+5)-c_d)^2)+d_d))
  lines(spline(xfit,yfit1_d*100000),lty=2,col="red")
  
  #######################
  
  ######################
  ###### parameters
  
  age=seq(age_min,age_max,by=1)
  age_start=age_cat
  age_end=age_cat+study_duration
  Gun_b<-matrix(rep(0,length(age_cat)),ncol=1,nrow=length(age_cat))
  Gun_d<-matrix(rep(0,length(age_cat)),ncol=1,nrow=length(age_cat))
  test_sens=test_sensitivity #constant screening test sensitivity
  screenage=screenage
  
  ##################
  ##integration for non screening
  #before
      for(i in 1:length(age_cat)){
    tot_integral_b<-adaptIntegrate(Gun_tot_b,lowerLimit=c(0,age_start[i]),upperLimit=c(age_start[i],age_end[i]))
    Gun_b[i]<-study_age_weights[i]*tot_integral_b$integral
  }
  sGun_b<-sum(Gun_b)

##during
for(i in 1:length(age_cat)){
  tot_integral_d<-adaptIntegrate(Gun_tot_d,lowerLimit=c(age_start[i],age_start[i]),upperLimit=c(age_end[i],age_end[i]))
  Gun_d[i]<-study_age_weights[i]*tot_integral_d$integral
}
sGun_d<-sum(Gun_d)
sGun_tot<-sGun_d+sGun_b

###############################
## integration for screening


#######################
sBum<-c(0,0)
for (j in 1:length(strata)){
  #i is the stratum number
  #Before
  Bum<-matrix(rep(0,length(age_cat)),ncol=1,nrow=length(age_cat))
  
  for(i in 1:length(age_cat)){
    scrn_prop[i]<-scrn_prop_fn(age_start[i],j,1)
    scrn_rate_integrate_b<-adaptIntegrate(scrn_rate_fn, lowerLimit=screenage,upperLimit=age_start[i],strata_level=j,scrn_time=1)
    bum_integrate_b<-adaptIntegrate(Gun_tot_b,lowerLimit=c(0,age_start[i]),upperLimit=c(age_start[i],age_end[i]))
    Bum[i]<-(-1)*study_age_weights[i]*bum_integrate_b$integral*scrn_prop[i]*(1-(1-test_sens)^scrn_rate_integrate_b$integral)
    
  }
  sBum[j]<-sum(Bum)
}

##After
Gs<-matrix(rep(0,length(strata)),ncol=1,nrow=length(strata))
for (j in 1:length(strata)){
  Aum1<-matrix(rep(0,length(age_cat)),ncol=1,nrow=length(age_cat))
  Aum2<-matrix(rep(0,length(age_cat)),ncol=1,nrow=length(age_cat))
  Aum<-matrix(rep(0,length(age_cat)),ncol=1,nrow=length(age_cat))
  max_age=120
  for(i in 1:length(age_cat)){
    scrn_prop_d1=0
    scrn_prop_d2=0
    scrn_prop_d1[i]<-scrn_prop_fn(age_start[i],j,1)
    scrn_rate_integrate_d1<-adaptIntegrate(scrn_rate_fn, lowerLimit=min(screenage,age_start[i]),upperLimit=age_start[i],strata_level=j,scrn_time=1)
    scrn_rate_integrate_d1.1<-adaptIntegrate(scrn_rate_fn, lowerLimit=age_start[i],upperLimit=age_end[i],strata_level=j,scrn_time=2)
    bum_integrate_d<-adaptIntegrate(Gun_tot_d,lowerLimit=c(0,age_end[i]),upperLimit=c(age_start[i],max_age))
    Aum1[i]<-study_age_weights[i]*bum_integrate_d$integral*scrn_prop_d1[i]*((1-test_sens)^scrn_rate_integrate_d1$integral)*(1-(1-test_sens)^scrn_rate_integrate_d1.1$integral)
    scrn_prop_d2[i]<-scrn_prop_fn(age_start[i],j,2)
    scrn_rate_integrate_d2<-adaptIntegrate(scrn_rate_fn, lowerLimit=screenage,upperLimit=age_end[i],strata_level=j,scrn_time=2)
    bum_integrate_d2<-adaptIntegrate(Gun_tot_d,lowerLimit=c(age_start[i],age_end[i]),upperLimit=c(age_end[i],max_age))
    Aum2[i]<-study_age_weights[i]*bum_integrate_d2$integral*scrn_prop_d2[i]*(1-(1-test_sens)^scrn_rate_integrate_d2$integral)
    Aum[i]<-Aum1[i]+Aum2[i]
  }
   Gs[j]<-sum(Aum)+sBum[j]
}

#####################
##Final Answer
G_strata1vsstrata2<-(sGun_tot+Gs[1])/(sGun_tot+Gs[2])
cat("The amount of estimated bias comparing strata 1 to strata 2 is ")
cat(c(1-G_strata1vsstrata2,"or",round((1-G_strata1vsstrata2)*100,2),"%"))
}


######################################################################################################
#.libPaths("C:/Users/Rick/OneDrive/Documents")

#################
#import functions

source(file="C:/Users/rick.jansen/OneDrive - North Dakota State University/Projects/PhD work/PhD_work-2016-06-28/PhD work/PhD study designs/functions_final.R")

#####################
##Install package on first run

#install.packages("cubature")
#install.packages("ggplot")

###############

###############
#Read in the data
##############

##complete for post_i_t3_t5 and ign_c_t3_t5

#set working directory
setwd("C:/Users/rick.jansen/OneDrive - North Dakota State University/Projects/PhD work/PhD_work-2016-06-28/PhD work/PhD study designs/post_i_t3_t5")
post_i_t3_t5_dat<-read.csv(file="post_i_t3_t5.csv")
head(post_i_t3_t5_dat)
##create age_cat variable in dataset
for (i in 1:length(post_i_t3_t5_dat$age)){
post_i_t3_t5_dat$AgeCat[i]<-if(post_i_t3_t5_dat$age[i]>55&post_i_t3_t5_dat$age[i]<60){
  post_i_t3_t5_dat$AgeCat[i]<-"55-59"
} else {
  if(post_i_t3_t5_dat$age[i]>=60&post_i_t3_t5_dat$age[i]<65){
    post_i_t3_t5_dat$AgeCat[i]<-"60-64"
  } else{
    if(post_i_t3_t5_dat$age[i]>=65&post_i_t3_t5_dat$age[i]<70){
      post_i_t3_t5_dat$AgeCat[i]<-"65-69"
    } else {
      post_i_t3_t5_dat$AgeCat[i]<-"70-74"
    }
  }
}}


##remove individuals with unknown screening status
post_i_t3_t5_dat_rm<-post_i_t3_t5_dat[!post_i_t3_t5_dat$smoked==99,]
for (i in 1:length(post_i_t3_t5_dat_rm$screened_b)){
  if (post_i_t3_t5_dat_rm$screened_b[i]==99){
    post_i_t3_t5_dat_rm$screened_b[i]=NA
  }else {
    post_i_t3_t5_dat_rm$screened_b[i]=post_i_t3_t5_dat_rm$screened_b[i]
  }
}

#create smoking specific dataset
post_i_t3_t5_dat_rm_smk<-post_i_t3_t5_dat_rm[post_i_t3_t5_dat_rm$smoked==1,]
#create nonsmoking specific dataset
post_i_t3_t5_dat_rm_nsmk<-post_i_t3_t5_dat_rm[post_i_t3_t5_dat_rm$smoked==0,]
#set the age cutpoints
age_cat<-c(57.5,62.5,67.5,72.5)

#create study specific age weights

study_age_weights<-0
for (i in 1:length(age_cat)){
  study_age_weights[i]<-table(post_i_t3_t5_dat_rm$AgeCat)[i]/sum(table(post_i_t3_t5_dat_rm$AgeCat))
}
# 
# install.packages("cubature")
# require(cubature)
# require(stats)
# 
# 
# 
# A <- matrix(data=c(1, -1, 1, 1), nrow=2, ncol=2, byrow=TRUE)    
# b <- matrix(data=c(log(10), sqrt(log(1^2))), nrow=2, ncol=1, byrow=FALSE)
# solve(A, b)


require("cubature")
require("ggplot2")
phD_fn(mod=10,sd=5,dataset=post_i_t3_t5_dat_rm,strata_var=post_i_t3_t5_dat_rm$smoked,strata=c(1,0),scrn_var=c("screened_b","screened_d"),num_scrn_var=c("num_screened_b","num_screened_d"),age_cat_var="AgeCat",age_cat=c(57.5,62.5,67.5,72.5),study_age_weights=c(.33,.307,.227,.136),preclinical_incidence_parameters_b=c(13.2,3.5,75.5,-2.0),preclinical_incidence_parameters_d = c(12.5,2.7,77.5,-2.0),test_sensitivity = 0.86, screenage = 50,age_min=40,age_max=80,population_based_incidence_b = c(2.69988E-07,0,2.76797E-07,2.7887E-07,0,0,0,0,0,0,2.90866E-07,2.98885E-07,3.03017E-07,0,9.22687E-07,9.10301E-07,1.8198E-06,5.97838E-07,2.48977E-06,1.19174E-06,2.64106E-06,2.03441E-06,1.70175E-06,3.53746E-06,4.39164E-06,4.05178E-06,4.27427E-06,5.62422E-06,5.99995E-06,7.26073E-06,8.37021E-06,1.39382E-05,1.85814E-05,2.11674E-05,2.43687E-05,3.01043E-05,4.4638E-05,4.90218E-05,6.45234E-05,7.15843E-05,8.91665E-05,0.000113825,0.000130058,0.000171318,0.000199505,0.000244628,0.000310663,0.000373284,0.000436989,0.000479306,0.000602272,0.000722089,0.000805093,0.000908284,0.00103848,0.001160395,0.001267898,0.001405791,0.00166884,0.001738052,0.001974524,0.002169132,0.002283768,0.002438673,0.002610817,0.002906736,0.003012971,0.003037873,0.003422638,0.003429091,0.003545629,0.003650455,0.003721701,0.003897505,0.003795872,0.003884541,0.003905742,0.003874956,0.003773637,0.003643744,0.003651158,0.003411672,0.003472622,0.003271403,0.002971288,0.00232243),population_based_incidence_d =c(2.64527E-07,2.66241E-07,5.3685E-07,2.68057E-07,0,2.64843E-07,0,0,0,0,0,2.58891E-07,0,7.79753E-07,2.60804E-07,1.04795E-06,1.05647E-06,1.06155E-06,1.64136E-06,1.94738E-06,1.67227E-06,4.46569E-06,1.9463E-06,2.48442E-06,4.65849E-06,3.23439E-06,3.77367E-06,6.08009E-06,8.36562E-06,3.55309E-06,8.08192E-06,1.06034E-05,1.54783E-05,1.34228E-05,1.99338E-05,2.30823E-05,2.97565E-05,4.16264E-05,4.84901E-05,6.46296E-05,7.32387E-05,9.36548E-05,0.000111264,0.000139996,0.000155751,0.000188349,0.000211016,0.000262753,0.000312307,0.000355317,0.000408598,0.000476777,0.000540632,0.000628545,0.000686095,0.000838975,0.000949473,0.001080482,0.001248367,0.001446382,0.001578998,0.00174164,0.001935509,0.002168012,0.002263298,0.002551834,0.002743536,0.00288012,0.003124069,0.003302742,0.003513457,0.003737751,0.003894298,0.004014072,0.004018748,0.004061411,0.004270456,0.004234349,0.004211967,0.004182365,0.004087972,0.004066728,0.003867718,0.003845332,0.003740155,0.002797186),population_based_age_categories=seq(0,85,1),study_duration=3,scrn_timing_var=cbind(post_i_t3_t5_dat_rm$screened_b,post_i_t3_t5_dat_rm$screened_d),time_num=c(1,2),plot_title=c("smokers","nonsmokers"),overdiagnosis_pct=0)
  
########################
## Create RR plot
#######################

setwd("C:/Users/rick.jansen/OneDrive - North Dakota State University/Projects/PhD work/manuscripts")
data<-read.csv("dataset for rr plots man2.csv",sep=",",header=TRUE,blank.lines.skip=TRUE)

par(mar=c(5,5,1,1))

plot(data$Mode[data$study_design=="Ign_c_t3_t5"&data$StDev==1],data$Sim_val[data$study_design=="Ign_c_t3_t5"&data$StDev==1], ylim=c(1,1.15),xlab="Mode (1,3,5,10) of preclinical duration", ylab="Simulated Relative Risk Values",cex=1.5,cex.axis=1.5,cex.lab=1.5)
points(data$Mode[data$study_design=="Ign_c_t3_t5"&data$StDev==3],data$Sim_val[data$study_design=="Ign_c_t3_t5"&data$StDev==3],pch=23,cex=1.5)
points(data$Mode[data$study_design=="Ign_c_t3_t5"&data$StDev==5],data$Sim_val[data$study_design=="Ign_c_t3_t5"&data$StDev==5],pch=22,cex=1.5)
legend("bottomright",legend=c("Standard Deviation of 1","Standard Deviation of 3","Standard Deviation of 5"),pch=c(21,23,22),cex=1.5)

plot(data$Mode[data$study_design=="Post_i_t3_t5"&data$StDev==1],data$Sim_val[data$study_design=="Post_i_t3_t5"&data$StDev==1], ylim=c(1,1.55),xlab="Mode (1,3,5,10) of preclinical duration", ylab="Simulated Relative Risk Values",cex=1.5,cex.axis=1.5,cex.lab=1.5)
points(data$Mode[data$study_design=="Post_i_t3_t5"&data$StDev==3],data$Sim_val[data$study_design=="Post_i_t3_t5"&data$StDev==3],pch=23,cex=1.5)
points(data$Mode[data$study_design=="Post_i_t3_t5"&data$StDev==5],data$Sim_val[data$study_design=="Post_i_t3_t5"&data$StDev==5],pch=22,cex=1.5)
legend("bottomright",legend=c("Standard Deviation of 1","Standard Deviation of 3","Standard Deviation of 5"),pch=c(21,23,22),cex=1.5)

#############################
##Create screening rate and proportion plots
#############################
##proportion
attach(post_i_t3_t5_dat_rm)
prop_nsm<-0
s=0
for (k in 1:length(levels(as.factor(age_t3)))){
prop_nsm[k]<-table(age_t3[smoked==s],screened_b[smoked==s])[k+length(levels(as.factor(age_t3)))]/(table(age_t3[smoked==s],screened_b[smoked==s])[k+length(levels(as.factor(age_t3)))]+table(age_t3[smoked==s],screened_b[smoked==s])[k])
}
dat_nsm<-cbind(as.numeric(levels(as.factor(age_t3))),prop_nsm)
dat_nsm<-dat_nsm[1:18,]
nls_fit_nsm <- nls(as.numeric(dat_nsm[,2]) ~ a*dat_nsm[,1]^2+b*dat_nsm[,1]+c, start = list(a = -.001, b = .09, 
                                                                                 c = -2.53))

prop_sm<-0
s=1
for (k in 1:length(levels(as.factor(age_t3)))){
  prop_sm[k]<-table(age_t3[smoked==s],screened_b[smoked==s])[k+length(levels(as.factor(age_t3)))]/(table(age_t3[smoked==s],screened_b[smoked==s])[k+length(levels(as.factor(age_t3)))]+table(age_t3[smoked==s],screened_b[smoked==s])[k])
}
dat_sm<-cbind(as.numeric(levels(as.factor(age_t3))),prop_sm)
dat_sm<-dat_sm[1:19,]
nls_fit_sm <- nls(as.numeric(dat_sm[,2]) ~ a*dat_sm[,1]^2+b*dat_sm[,1]+c, start = list(a = -.001, b = .09, 
                                                                                c = -2.53))

prop_sm_d<-0
s=1
for (k in 1:length(levels(as.factor(age_t3)))){
  prop_sm_d[k]<-table(age_t3[smoked==s],screened_d[smoked==s])[k+length(levels(as.factor(age_t3)))]/(table(age_t3[smoked==s],screened_d[smoked==s])[k+length(levels(as.factor(age_t3)))]+table(age_t3[smoked==s],screened_d[smoked==s])[k])
}
dat_sm_d<-cbind(as.numeric(levels(as.factor(age_t3))),prop_sm_d)
dat_sm_d<-dat_sm_d[1:19,]
nls_fit_sm_d <- nls(as.numeric(dat_sm_d[,2]) ~ a*dat_sm_d[,1]^2+b*dat_sm_d[,1]+c, start = list(a = -.001, b = .09, 
                                                                                    c = -2.53))

prop_nsm_d<-0
s=0
for (k in 1:length(levels(as.factor(age_t3)))){
  prop_nsm_d[k]<-table(age_t3[smoked==s],screened_d[smoked==s])[k+length(levels(as.factor(age_t3)))]/(table(age_t3[smoked==s],screened_d[smoked==s])[k+length(levels(as.factor(age_t3)))]+table(age_t3[smoked==s],screened_d[smoked==s])[k])
}
dat_nsm_d<-cbind(as.numeric(levels(as.factor(age_t3))),prop_nsm_d)
dat_nsm_d<-dat_nsm_d[1:18,]
nls_fit_nsm_d <- nls(as.numeric(dat_nsm_d[,2]) ~ a*dat_nsm_d[,1]^2+b*dat_nsm_d[,1]+c, start = list(a = -.01, b = .9, 
                                                                                            c = -20.53))

plot(levels(as.factor(age_t3)),prop_sm,col="red",xlab="a) Age",ylab="Proportion Screened",cex.axis=1.5,cex.lab=1.5,ylim=c(.4,1),xlim=c(55,75))
legend(x=55,y=.8,legend=c("ever smoked-before","ever smoked-during","never smoked-before","never smoked-during"),pch=c(21,21,22,22),col=c("red","forest green","black","blue"))
lines(dat_sm[,1], predict(nls_fit_sm), col = "red")#prop scrn before among smokers
points(levels(as.factor(age_t3)),prop_nsm,col="black",pch=22)
lines(dat_nsm[,1], predict(nls_fit_nsm), col = "black")#prop scrn before among nonsmokers
points(levels(as.factor(age_t3)),prop_sm_d,col="forest green")
lines(dat_sm_d[,1], predict(nls_fit_sm_d), col = "forest green",lty=2)#prop scrn during among smokers
points(levels(as.factor(age_t3)),prop_nsm_d,col="blue",pch=22)
lines(dat_nsm_d[,1], predict(nls_fit_nsm_d), col = "blue",lty=2)#prop scrn during among nonsmokers

detach(post_i_t3_t5_dat_rm)

##rate
rate_sm_b<-0
s=1
rate_sm_b<-tapply(screen_rate_b[smoked==s],as.factor(age_t3[smoked==s]),mean)
datr_sm_b<-cbind(as.numeric(row.names(rate_sm_b)),as.numeric(rate_sm_b))
datr_sm_b<-datr_sm_b[1:23,]
nls_fit_sm_b <- nls(as.numeric(datr_sm_b[,2]) ~ a*datr_sm_b[,1]^2+b*datr_sm_b[,1]+c, start = list(a = -.01, b = .9, 
                                                                                                   c = -20.53))

rate_sm_d<-0
rate_sm_d<-tapply(screen_rate_d[smoked==s],as.factor(age_t3[smoked==s]),mean)
datr_sm_d<-cbind(as.numeric(row.names(rate_sm_d)),as.numeric(rate_sm_d))
datr_sm_d<-datr_sm_d[1:23,]
nls_fit_sm_d <- nls(as.numeric(datr_sm_d[,2]) ~ a*datr_sm_d[,1]^2+b*datr_sm_d[,1]+c, start = list(a = -.01, b = .9, 
                                                                                                  c = -20.53))

rate_nsm_b<-0
s=0
rate_nsm_b<-tapply(screen_rate_b[smoked==s],as.factor(age_t3[smoked==s]),mean)
datr_nsm_b<-cbind(as.numeric(row.names(rate_nsm_b)),as.numeric(rate_nsm_b))
datr_nsm_b<-datr_nsm_b[3:23,]
nls_fit_nsm_b <- nls(as.numeric(datr_nsm_b[,2]) ~ a*datr_nsm_b[,1]^2+b*datr_nsm_b[,1]+c, start = list(a = -.01, b = .9, 
                                                                                                  c = -20.53))

rate_nsm_d<-0
rate_nsm_d<-tapply(screen_rate_d[smoked==s],as.factor(age_t3[smoked==s]),mean)
datr_nsm_d<-cbind(as.numeric(row.names(rate_nsm_d)),as.numeric(rate_nsm_d))
datr_nsm_d<-datr_nsm_d[3:23,]
nls_fit_nsm_d <- nls(as.numeric(datr_nsm_d[,2]) ~ a*datr_nsm_d[,1]^2+b*datr_nsm_d[,1]+c, start = list(a = -.01, b = .9, 
                                                                                                      c = -20.53))

plot(datr_sm_b[,1],datr_sm_b[,2],col="red",xlab="b) Age",ylab="Screening Rate",cex.axis=1.5,cex.lab=1.5,ylim=c(0,1),xlim=c(55,75))
legend(x=66,y=1,legend=c("ever smoked-before","ever smoked-during","never smoked-before","never smoked-during"),pch=c(21,21,22,22),col=c("red","forest green","black","blue"))
lines(datr_sm_b[,1], predict(nls_fit_sm_b), col = "red")#rate scrn before among smokers
points(datr_sm_d[,1],datr_sm_d[,2],col="forest green")
lines(datr_sm_d[,1], predict(nls_fit_sm_d), col = "forest green",lty=2)#rate scrn during among smokers
points(datr_nsm_b[,1],datr_nsm_b[,2],col="black",pch=22)
lines(datr_nsm_b[,1], predict(nls_fit_nsm_b), col = "black")#rate scrn before among nonsmokers
points(datr_nsm_d[,1],datr_nsm_d[,2],col="blue",pch=22)
lines(datr_nsm_d[,1], predict(nls_fit_nsm_d), col = "blue",lty=2)#rate scrn during among nonsmokers
